# Supplementary material for: Proximate analysis and vitamin B contents of fresh-made, canned chickpea and broad bean dips commercially produced in Jordan
Source: PLoS One. 2024 Dec 31;19(12):e0311149. doi: 10.1371/journal.pone.0311149 (PMC11687860; doi:10.1371/journal.pone.0311149)
Supplement: S1 Data — (XLSX) [file pone.0311149.s001.xlsx]

## Sheet: Chickpeas
Chickpea dip (Canned)
		Moisture	Protein	Crude fat	Crude fat (wet)	CHO	pH	Acidity
H1	H1t1	70	7.2	15	4.5	16.65	4.6	0.4
	H1t2	70	6.9	15	4.5	16.92	4.5	0.37
	H1t3	70	7.2				4.5	0.4
H2	H2t1	70	6.6	20	6	15.75	4.2	0.69
	H2t2	72	6.2	20	5.6	14.632	4.3	0.69
	H2t3	72	6.5				4.2	0.68
H3	H3t1	70	6.1	11	3.3	19.01	4.5	0.5
	H3t2	70	6.2	11.3	3.39	18.82	4.5	0.5
	H3t3	70	6.1	10	3	19.31	4.5	0.5
Chickpea dip (Fresh)
		Moisture	Protein	Crude fat	Crude fat (wet)	CHO	pH	Acidity
H4	H4t1	66	7.9	30.5	10.37	14.37	4.5	0.62
	H4t2	66	8.3	30.5	10.37	13.97	4.6	0.5
	H4t3	66	7.9				4.6	0.48
H5	H5t1	56.7	8.8	8.8	3.81	28.2652	4.8	0.64
	H5t2	58.3	9.6	7.3	3.04	26.7248	4.8	0.64
	H5t3	60.1	9.6	8.3	3.31	24.7955	4.78	0.58
H6	H6t1	66	6.6	30	10.2	13.8	4.8	0.5
	H6t2	66.7	6.8	40	13.32	9.517	4.8	0.5
	H6t3	66.7	7	30	9.99	12.647	4.8	0.5

## Sheet: Broad Beans
Broadbean Dips (canned)
		Moisture	Protein	Crude fat (wet)	Crude fiber	Ash (wet)	CHO	pH	Acidity
F1	T1	68	7.7	1.6	20	1.632	21.068	5.7	0.1
	T2	67.7	7.7	1.615	20	1.6473	21.3377	5.7	0.1
	T3	68	8		20	1.632		5.7	0.1
F2	T1	66	7	1.7	23.6	1.7	23.6	5.7	0.08
	T2	66	7	1.7	23.6	1.734	23.566	5.7	0.075
	T3	65.8	7.2		23.5	1.71		5.7	0.075
F3	T1	74	6.9	0.26	12.3	1.69	17.15	6.1	0.085
	T2	72	7	0.28	12.3	1.82	18.9	6.1	0.085
	T3	72	6.9		13.2	1.904		6.1	0.085
Broadbean Dips (fresh)
		Moisture	Protein	Crude fat (wet)	Crude fiber	Ash (wet)	CHO	pH	Acidity
F4	T1	72	7.9	1.4	20	1.4	17.3	6	0.22
	T2	72	8.3	1.4	20	1.4	16.9	6.1	0.16
	T3	72	7.9		20	1.4		6.1	0.16
F5	T1	76.8	6.6	0.464	16.6	0.812	15.324	5.97	0.1
	T2	75.3	6.1	0.494	17.5	0.7657	17.3403	5.96	0.1
	T3	75.4	6.6	0.246	14.9	0.8364	16.9176	5.98	0.1
F6	T1	76	4.8	0.96	18.2	3.432	14.808	6.2	0.16
	T2	76.5	4	2.35	18.5	3.2195	13.9305	6.15	0.16
	T3	74	4.1	2.6	17.8	3.458	15.842	6.2	0.16
